# Supplementary material for: Naturally occurring circadian rhythm variation associated with clock gene loci in Swedish Arabidopsis accessions
Source: Plant Cell Environ. 2021 Jan 11;44(3):807–20. doi: 10.1111/pce.13941 (PMC7986795; doi:10.1111/pce.13941)
Supplement: Supplementary file 3 — Supplementary File 1 Phenotype files from 191 dataset [file PCE-44-807-s004.xlsx]

## Sheet: Supplementary File 1. phenotype
accession id	Name	Lat	Long	altitude (m)	Collector	Period mean	RAE mean	Circular Phase mean	Log10Amp mean	altitude (m)
991	Ale-Stenar-41-1	55.3833	14.05	3	Jon Ågren	23.124	0.41532	18.8823	3.81454	3
992	Ale-Stenar-44-4	55.3833	14.05	3	Jon Ågren	22.69	0.439084	20.4031	3.8405	3
997	Ale-Stenar-56-14	55.3833	14.05	3	Jon Ågren	23.3892	0.398483	16.6988	3.80589	3
1002	Ale-Stenar-64-24	55.3833	14.05	3	Jon Ågren	23.11	0.370279	18.4527	3.76012	3
1061	Brösarp-11-135	55.7167	14.1333	57	Jon Ågren	23.7067	0.385761	18.6769	3.78723	57
1062	Brösarp-15-138	55.7167	14.1333	57	Jon Ågren	23.487	0.368437	16.7735	3.7525	57
1063	Brösarp-21-140	55.7167	14.1333	57	Jon Ågren	22.3818	0.326776	17.5362	3.71166	57
1066	Brösarp-34-145	55.7167	14.1333	57	Jon Ågren	23.5907	0.418983	16.858	3.81893	57
1070	Brösarp-45-153	55.7167	14.1333	57	Jon Ågren	23.1706	0.375247	18.6424	3.77719	57
1158	Aledal-6-49	56.7	16.5167	33	Jon Ågren	22.7259	0.394279	18.4218	3.79264	33
1166	Aledal-14-73	56.7	16.5167	33	Jon Ågren	22.0818	0.362035	19.9013	3.74857	33
1254	Tos-82-387	59.4333	17.0167	41	Jon Ågren	23.4829	0.356671	16.7931	3.73529	41
1257	Tos-95-393	59.4333	17.0167	41	Jon Ågren	23.37	0.351119	18.8761	3.73398	41
1313	Ängsö-59-422	59.5667	16.8667	14	Jon Ågren	23.355	0.368876	17.5418	3.75283	14
1317	Ängsö-74-430	59.5667	16.8667	14	Jon Ågren	23.3613	0.37475	17.2315	3.77133	14
1552	Sku-30	63.0833	18.3667	83	Jon Ågren	21.5685	0.395408	21.7753	3.79265	83
5830	App1-12	56.3333	15.9667	28	Magnus Nordborg	22.3891	0.371396	18.5131	3.7475	28
5831	App1-14	56.3333	15.9667	28	Magnus Nordborg	22.9605	0.384586	17.8797	3.77478	28
5832	App1-16	56.3333	15.9667	28	Magnus Nordborg	22.4911	0.338294	18.097	3.71884	28
5836	Boo2-3	55.86	13.51	64	Magnus Nordborg	22.9455	0.410018	18.8018	3.82069	64
5856	Dör-10	63.0167	17.4914	351	Magnus Nordborg	22.1075	0.408802	16.0071	3.81346	351
5860	Dra-3	62.6814	18.0165	16	Magnus Nordborg	22.1558	0.374742	18.5767	3.77396	16
5867	Dra2-1	55.76	14.12	99	Magnus Nordborg	22.2641	0.409027	18.7801	3.82243	99
6009	Eden-1	62.877	18.177	57	Magnus Nordborg	23.6369	0.372186	17.9608	3.77442	57
6010	Eden-5	62.877	18.177	57	Magnus Nordborg	23.7012	0.42886	18.0157	3.83499	57
6011	Eden-6	62.877	18.177	57	Magnus Nordborg	23.2109	0.389217	12.2139	3.79427	57
6012	Eden-7	62.877	18.177	57	Magnus Nordborg	23.2742	0.416089	18.1212	3.81993	57
6013	Eden-9	62.877	18.177	57	Magnus Nordborg	22.9553	0.406857	21.338	3.81673	57
6017	Eds-9	62.9	18.4	87	Magnus Nordborg	22.5843	0.358811	20.7191	3.74433	87
6019	Fjä1-2	56.06	14.29	33	Magnus Nordborg	23.8748	0.401335	18.7273	3.7947	33
6020	Fjä1-5	56.06	14.29	33	Magnus Nordborg	23.1753	0.348052	18.161	3.74296	33
6021	Fjä2-4	56.06	14.29	33	Magnus Nordborg	23.9651	0.368136	17.6318	3.76425	33
6022	Fjä2-6	56.06	14.29	33	Magnus Nordborg	24.3311	0.358446	17.2078	3.74801	33
6023	Fly2-1	55.7509	13.3712	23	Magnus Nordborg	23.269	0.364031	17.8599	3.75419	23
6024	Fly2-2	55.7509	13.3712	23	Magnus Nordborg	21.9446	0.388993	18.4688	3.7718	23
6030	Grön-5	62.806	18.1896	36	Magnus Nordborg	21.6512	0.406032	20.2571	3.80529	36
6034	Hov1-7	56.1	13.74	55	Magnus Nordborg	23.163	0.409511	18.0394	3.82144	55
6035	Hov1-10	56.1	13.74	55	Magnus Nordborg	24.4485	0.361452	15.1904	3.75232	55
6036	Hov3-2	56.1	13.74	55	Magnus Nordborg	22.2813	0.422582	21.8452	3.82934	55
6038	Hov3-5	56.1	13.74	55	Magnus Nordborg	23.0903	0.377937	15.0145	3.77932	55
6039	Hovdala-2	56.1	13.74	55	Torbjorn Sall	23.2521	0.390998	18.9001	3.79739	55
6041	Lis-3	56.0328	14.775	43	Magnus Nordborg	23.7038	0.397907	17.5491	3.79991	43
6043	Löv-1	62.801	18.079	49	Magnus Nordborg	21.4593	0.438462	21.2808	3.84375	49
6069	Nyl-7	62.9513	18.2763	45	Magnus Nordborg	22.38	0.425977	21.4473	3.83365	45
6070	Omn-1	62.9308	18.3448	118	Magnus Nordborg	22.0792	0.441196	18.7741	3.84168	118
6071	Omn-5	62.9308	18.3448	118	Magnus Nordborg	22.4176	0.416489	18.3494	3.82905	118
6073	ÖMö1-7	56.1481	15.8155	0	Magnus Nordborg	23.6748	0.356112	17.7943	3.74259	0
6074	Ör-1	56.4573	16.1308	5	Magnus Nordborg	22.5229	0.406064	21.5082	3.8126	5
6076	Rev-2	55.6942	13.4504	40	Magnus Nordborg	22.9742	0.361442	17.8655	3.75128	40
6085	Sparta-1	55.7097	13.2145	62	Magnus Nordborg	23.4854	0.388343	17.6961	3.78206	62
6086	Sr:3	58.9	11.2	21	Ivo Cetl	23.1935	0.350601	17.6379	3.73638	21
6087	Stu-2	56.4666	16.1284	3	Magnus Nordborg	22.5422	0.410942	19.1308	3.81715	3
6088	Stu1-1	56.4666	16.1284	3	Magnus Nordborg	22.7638	0.361945	17.6624	3.74276	3
6090	T1000	55.6525	13.2197	14	Mattias Jakobsson	23.0441	0.403899	18.59	3.80342	14
6091	T1010	55.6525	13.215	18	Mattias Jakobsson	23.2856	0.397022	17.3862	3.80223	18
6092	T1020	55.6514	13.2233	14	Mattias Jakobsson	23.1358	0.399895	19.2942	3.79766	14
6094	T1040	55.6494	13.2147	12	Mattias Jakobsson	23.4404	0.390562	18.7949	3.80069	12
6095	T1050	55.6486	13.2161	13	Mattias Jakobsson	23.8635	0.347766	17.1319	3.73019	13
6096	T1060	55.6472	13.2225	20	Mattias Jakobsson	24.3879	0.396458	16.9564	3.79857	20
6097	T1070	55.6481	13.2264	14	Mattias Jakobsson	22.6293	0.372944	19.0189	3.75969	14
6098	T1080	55.6561	13.2178	11	Mattias Jakobsson	23.0008	0.360722	17.5935	3.7587	11
6099	T1090	55.6575	13.2386	15	Mattias Jakobsson	22.3185	0.404462	17.7959	3.8119	15
6100	T1110	55.6	13.2	44	Mattias Jakobsson	23.8726	0.39235	16.3403	3.79908	44
6102	T1130	55.6	13.2	44	Mattias Jakobsson	22.6061	0.376213	18.3635	3.78131	44
6104	T1160	55.7	13.2	34	Mattias Jakobsson	23.3263	0.362846	18.8891	3.76418	34
6106	T460	55.7931	13.1186	15	Mattias Jakobsson	22.7718	0.3597	18.5852	3.76036	15
6107	T470	55.7942	13.1222	19	Mattias Jakobsson	22.4604	0.371104	19.1791	3.76759	19
6108	T480	55.7989	13.1206	16	Mattias Jakobsson	22.7905	0.395197	18.2181	3.802	16
6111	T530	55.7989	13.1219	16	Mattias Jakobsson	22.9832	0.370078	18.8687	3.76199	16
6113	T550	55.8078	13.1028	22	Mattias Jakobsson	22.2783	0.381526	20.4841	3.77798	22
6114	T570	55.8097	13.1342	29	Mattias Jakobsson	24.678	0.316548	17.0548	3.66399	29
6115	T580	55.8	13.1367	15	Mattias Jakobsson	22.5353	0.40273	18.364	3.7964	15
6122	T670	55.8364	13.3075	67	Mattias Jakobsson	23.483	0.385415	17.1212	3.79794	67
6123	T680	55.8369	13.3033	67	Mattias Jakobsson	25.5389	0.310999	13.929	3.67132	67
6124	T690	55.8378	13.3092	69	Mattias Jakobsson	23.8573	0.395488	14.484	3.80016	69
6125	T710	55.8403	13.3106	65	Mattias Jakobsson	23.4285	0.423798	18.3756	3.83014	65
6126	T720	55.8411	13.3047	62	Mattias Jakobsson	24.1871	0.34418	16.9868	3.73823	62
6128	T740	55.8397	13.2881	71	Mattias Jakobsson	21.9867	0.398698	20.201	3.80717	71
6132	T790	55.8386	13.3186	72	Mattias Jakobsson	23.2812	0.401265	15.2999	3.80713	72
6133	T800	55.8364	13.2906	69	Mattias Jakobsson	25.7004	0.404729	14.067	3.79683	69
6134	T810	55.8383	13.2906	68	Mattias Jakobsson	22.815	0.425519	18.8067	3.83914	68
6136	T840	55.9336	13.5519	76	Mattias Jakobsson	23.3243	0.361581	17.8651	3.74606	76
6137	T850	55.9419	13.5603	87	Mattias Jakobsson	23.2538	0.356008	19.3933	3.74478	87
6138	T860	55.9403	13.5511	81	Mattias Jakobsson	22.8325	0.417582	17.4207	3.814	81
6140	T880	55.9392	13.5539	78	Mattias Jakobsson	23.2571	0.385577	17.8757	3.78335	78
6141	T890	55.9414	13.5542	81	Mattias Jakobsson	24.1269	0.404284	18.9472	3.80996	81
6142	T900	55.9428	13.5558	83	Mattias Jakobsson	23.0328	0.400343	18.5619	3.80283	83
6145	T930	55.9497	13.5533	87	Mattias Jakobsson	23.6737	0.400165	16.4354	3.81509	87
6149	T970	55.9281	13.5481	66	Mattias Jakobsson	24.9547	0.402421	15.7246	3.79581	66
6150	T980	55.9261	13.5319	76	Mattias Jakobsson	24.0508	0.386872	16.6391	3.79184	76
6151	T990	55.6528	13.2244	15	Mattias Jakobsson	22.995	0.397931	18.0519	3.80473	15
6153	TAA 03	62.6425	17.7422	150	Mattias Jakobsson	21.612	0.372163	19.9475	3.76092	150
6154	TAA 04	62.6422	17.7406	148	Mattias Jakobsson	22.9882	0.376132	17.2471	3.78488	148
6163	TAA 14	62.6425	17.7356	115	Mattias Jakobsson	23.046	0.383744	17.194	3.78969	115
6166	TAA 17	62.6425	17.7372	133	Mattias Jakobsson	23.359	0.371285	17.8527	3.76369	133
6169	TÅD 01	62.8714	18.3447	150	Mattias Jakobsson	23.4108	0.380446	17.7014	3.78133	150
6172	TÅD 04	62.8717	18.3436	150	Mattias Jakobsson	23.5664	0.389465	17.2445	3.79498	150
6173	TÅD 05	62.8717	18.3419	144	Mattias Jakobsson	23.1695	0.344854	17.2258	3.72916	144
6174	TÅD 06	62.8719	18.3422	146	Mattias Jakobsson	23.0474	0.375672	18.1868	3.7641	146
6177	TÄL 03	62.6322	17.69	123	Mattias Jakobsson	23.0437	0.361143	16.1245	3.75242	123
6180	TÄL 07	62.6322	17.6906	122	Mattias Jakobsson	22.1301	0.372156	19.1112	3.75629	122
6189	TDr-2	55.7686	14.1383	80	Mattias Jakobsson	22.3895	0.361925	19.2977	3.75584	80
6191	TDr-4	55.7689	14.1375	79	Mattias Jakobsson	23.0883	0.362891	17.6121	3.75295	79
6192	TDr-5	55.7692	14.1369	78	Mattias Jakobsson	23.3038	0.396226	17.6772	3.80721	78
6193	TDr-7	55.7694	14.1347	79	Mattias Jakobsson	23.0058	0.413395	20.3044	3.82917	79
6194	TDr-8	55.7706	14.1342	76	Mattias Jakobsson	23.6559	0.352094	18.9003	3.74424	76
6195	TDr-9	55.7708	14.1342	78	Mattias Jakobsson	23.122	0.416681	19.1839	3.82541	78
6198	TDr-13	55.7708	14.1331	78	Mattias Jakobsson	23.2004	0.380744	17.7143	3.78472	78
6201	TDr-16	55.7719	14.1211	92	Mattias Jakobsson	21.7232	0.410646	20.1253	3.81677	92
6203	TDr-18	55.7714	14.1208	96	Mattias Jakobsson	22.9482	0.359751	18.4649	3.75366	96
6209	TEDEN 02	62.8836	18.1842	136	Mattias Jakobsson	23.2105	0.441694	19.0273	3.84455	136
6210	TEDEN 03	62.8839	18.1836	134	Mattias Jakobsson	22.632	0.426781	19.5091	3.83177	134
6214	TFÄ 04	63.0175	18.3281	148	Mattias Jakobsson	23.2052	0.3791	16.452	3.77384	148
6216	TFÄ 06	63.0167	18.3283	111	Mattias Jakobsson	23.0778	0.392069	18.0545	3.79555	111
6217	TFÄ 07	63.0169	18.3283	120	Mattias Jakobsson	22.79	0.371944	18.9108	3.76892	120
6218	TFÄ 08	63.0172	18.3283	135	Mattias Jakobsson	23.2022	0.344506	18.1724	3.72989	135
6220	TGR 01	62.806	18.1896	36	Mattias Jakobsson	22.1017	0.41804	19.8058	3.81548	36
6221	TGR 02	62.806	18.1896	36	Mattias Jakobsson	23.1905	0.37969	18.2173	3.77775	36
6231	TNY 04	62.96	18.2844	133	Mattias Jakobsson	22.974	0.362589	18.3111	3.75207	133
6235	TOM 01	62.9611	18.3589	88	Mattias Jakobsson	22.3521	0.397941	16.872	3.78746	88
6237	TOM 03	62.9619	18.35	141	Mattias Jakobsson	22.5887	0.41957	19.8004	3.82268	141
6238	TOM 04	62.9619	18.35	141	Mattias Jakobsson	21.8365	0.428421	18.3916	3.83567	141
6240	TOM 06	62.9622	18.35	138	Mattias Jakobsson	21.4624	0.410299	21.0142	3.80876	138
6241	TOM 07	62.9614	18.3608	111	Mattias Jakobsson	22.62	0.405243	19.567	3.80209	111
6242	Tomegap-2	55.7	13.2	34	Mattias Jakobsson	22.633	0.37513	18.1386	3.77236	34
6243	Tottarp-2	56.2737	13.9004	77	Magnus Nordborg	22.2892	0.404643	19.9481	3.80073	77
6244	TRÄ 01	62.9169	18.4728	120	Mattias Jakobsson	22.9574	0.377458	17.6043	3.76531	120
6252	TV-4	55.5796	14.3336	4	Mattias Jakobsson	22.4764	0.411381	18.5237	3.81499	4
6255	TV-7	55.5796	14.334	4	Mattias Jakobsson	22.5335	0.368632	18.3692	3.76298	4
6258	TV-10	55.5796	14.3336	4	Mattias Jakobsson	23.1032	0.387645	17.2996	3.78904	4
6268	TV-22	55.5796	14.3336	4	Mattias Jakobsson	22.3852	0.39091	19.1265	3.80077	4
6276	TV-30	55.5796	14.3336	4	Mattias Jakobsson	22.8564	0.381894	17.7125	3.77798	4
6284	TV-38	55.5796	14.3336	4	Mattias Jakobsson	22.1376	0.424582	19.3756	3.83901	4
6413	Ull3-4	56.06	13.97	32	Magnus Nordborg	24.3568	0.377974	15.7562	3.77573	32
6900	Bil-5	63.324	18.484	214	Magnus Nordborg	23.267	0.410479	16.787	3.80604	214
6913	Eden-2	62.877	18.177	57	Magnus Nordborg	23.2189	0.384804	17.744	3.78171	57
6974	Ull2-5	56.0648	13.9707	30	Magnus Nordborg	23.9968	0.393109	17.5822	3.78233	30
7516	Vår2-1	55.58	14.334	2	Magnus Nordborg	22.7673	0.381773	18.7535	3.77631	2
7517	Vår2-6	55.58	14.334	2	Magnus Nordborg	22.9233	0.378095	17.9122	3.7808	2
8227	THÖ 03	62.7989	17.9103	47	Mattias Jakobsson	23.2691	0.364384	16.1062	3.75701	47
8230	Algutsrum	56.68	16.5	11	Magnus Nordborg	22.2512	0.396438	21.4651	3.8034	11
8231	Brö1-6	56.3	16	12	Magnus Nordborg	23.1927	0.410014	19.5288	3.81925	12
8256	Bå1-2	56.4	12.9	185	Magnus Nordborg	22.8912	0.407615	20.3966	3.80087	185
8307	Hovdala-6	56.1	13.74	55	Torbjorn Sall	22.4169	0.390743	18.2364	3.79104	55
8387	St-0	59	18	34	Albert Kranz	21.2778	0.430485	21.9029	3.83798	34
8422	Fjä1-1	56.06	14.29	33	Magnus Nordborg	23.7556	0.393463	19.5023	3.77975	33
8427	Ull2-13	56.0648	13.9707	30	Magnus Nordborg	22.8759	0.377131	17.3008	3.7756	30
9321	Ådal 1	62.8622	18.336	75	Alison Anastasio	23.1914	0.375651	19.4791	3.7649	75
9332	Bar 1	62.8698	18.381	71	Alison Anastasio	23.4372	0.373656	15.2665	3.77521	71
9336	Bön 1	62.8794	18.4473	20	Alison Anastasio	22.6636	0.369353	17.6879	3.76569	20
9339	Böt 1	57.7133	15.0689	325	Alison Anastasio	23.249	0.41366	18.1622	3.81915	325
9343	Dju-1	57.3089	18.1512	6	Alison Anastasio	21.7246	0.426728	19.0421	3.82455	6
9352	Död 2	57.2608	16.3675	37	Alison Anastasio	22.7029	0.410279	20.2309	3.81074	37
9353	Död 3	57.2608	16.3675	37	Alison Anastasio	22.5837	0.370801	19.8724	3.76739	37
9363	EdJ 2	62.9147	18.4045	9	Alison Anastasio	23.4913	0.413714	17.2741	3.82398	9
9369	EkS 2	57.6781	14.9986	218	Alison Anastasio	23.6258	0.418402	19.3534	3.82202	218
9370	EkS 3	57.6781	14.9986	218	Alison Anastasio	23.6318	0.367008	17.2806	3.76188	218
9371	FäL 1	63.016	18.3175	0	Alison Anastasio	22.8352	0.377762	17.9489	3.77452	0
9381	Fri 1	55.8106	14.2091	4	Alison Anastasio	24.0081	0.348197	15.1563	3.73813	4
9383	Fri 3	55.8106	14.2091	4	Alison Anastasio	23.5915	0.346338	16.4731	3.7299	4
9386	Grön 12	62.806	18.1896	36	Alison Anastasio	22.5213	0.387002	18.3957	3.77004	36
9388	Grön 14	62.806	18.1896	36	Alison Anastasio	23.2703	0.388258	17.9035	3.78654	36
9390	Hadd-1	57.3263	15.8979	112	Alison Anastasio	22.83	0.389693	18.5404	3.80209	112
9391	Hadd-2	57.3263	15.8979	112	Alison Anastasio	23.6537	0.386806	18.6184	3.77481	112
9392	Hadd-3	57.3263	15.8979	112	Alison Anastasio	23.2817	0.402839	18.0085	3.80696	112
9394	Hag-2	56.5804	16.4063	0	Alison Anastasio	22.7497	0.407023	18.8124	3.80662	0
9399	Hamm-1	55.4234	13.9905	1	Alison Anastasio	23.1893	0.379082	17.8263	3.7718	1
9402	Hel-3	57.8765	14.8549	196	Alison Anastasio	22.0332	0.443792	22.5354	3.842	196
9404	HolA-1 1	55.7491	13.399	24	Alison Anastasio	24.2286	0.343043	16.1788	3.72689	24
9405	HolA-1 2	55.7491	13.399	24	Alison Anastasio	23.5399	0.363737	17.0595	3.76612	24
9407	HolA-2 2	55.7491	13.399	24	Alison Anastasio	23.5307	0.377559	17.8042	3.76969	24
9408	Kal 1	56.047	13.9519	102	Alison Anastasio	23.0805	0.404963	19.7609	3.80795	102
9409	Kia 1	56.0573	14.302	38	Alison Anastasio	23.6057	0.401091	17.2211	3.80012	38
9412	Kor 3	57.2746	16.1494	74	Alison Anastasio	21.8855	0.411887	20.9366	3.81112	74
9413	Kor 4	57.2746	16.1494	74	Alison Anastasio	23.0026	0.385977	17.8335	3.78699	74
9416	Kru-3	57.7215	18.3837	2	Alison Anastasio	23.1475	0.370978	16.8732	3.76403	2
9421	Lan 1	55.9745	14.3997	1	Alison Anastasio	24.0583	0.382076	17.9187	3.77554	1
9433	Nyl 13	62.9513	18.2763	45	Alison Anastasio	21.7623	0.421114	21.7352	3.82383	45
9436	Puk-1	56.1633	14.6806	5	Alison Anastasio	23.8718	0.438879	18.2646	3.85792	5
9437	Puk-2	56.1633	14.6806	5	Alison Anastasio	22.8832	0.376411	19.2195	3.76302	5
9442	Sim-1	55.5678	14.3398	3	Alison Anastasio	22.0272	0.390186	20.9711	3.78246	3
9450	Spro 1	57.2545	18.2109	19	Alison Anastasio	22.4215	0.399459	19.09	3.80205	19
9451	Spro 2	57.2545	18.2109	19	Alison Anastasio	22.6933	0.383371	16.9177	3.77622	19
9452	Spro 3	57.2545	18.2109	19	Alison Anastasio	23.1723	0.391178	17.1752	3.79338	19
9453	Stenk-2	57.8009	18.5162	47	Alison Anastasio	24.2671	0.39308	15.998	3.79153	47
9454	Stenk-3	57.8009	18.5162	47	Alison Anastasio	23.448	0.392186	16.7542	3.78564	47
9455	Stenk-4	57.8009	18.5162	47	Alison Anastasio	22.4658	0.401447	19.2012	3.80471	47
9470	Tur-4	57.6511	14.8043	272	Alison Anastasio	22.4216	0.398766	20.4548	3.80688	272
9471	Ull-A-1	56.0648	13.9707	30	Alison Anastasio	23.8128	0.416701	17.4977	3.82348	30
9476	VårA 1	55.5796	14.3336	4	Alison Anastasio	22.2996	0.396107	17.8227	3.78913	4
9481	Yst-1	55.4242	13.8484	5	Alison Anastasio	23.279	0.380031	17.9513	3.77739	5
