# Supplementary material for: Naturally occurring circadian rhythm variation associated with clock gene loci in Swedish Arabidopsis accessions
Source: Plant Cell Environ. 2021 Jan 11;44(3):807–20. doi: 10.1111/pce.13941 (PMC7986795; doi:10.1111/pce.13941)
Supplement: Supplementary file 5 — Supplementary File 3 Line means and SD for temperature experiments [file PCE-44-807-s001.xlsx]

## Sheet: Sheet1
Phase											Period										RAE
AccessionID	Phase_tails.	Temperature	real_name	mean circular phase in degrees	mean circular phase in hours	standard deviation	Phase from 191 dataset (at 22C)				AccessionID	Period tails	Temperature	real_name	mean period in hours	standard deviation	Period from 191 dataset (at 22C)				AccessionID	RAE tails	Temperature	real_name	mean RAE (0-1)	standard deviation	Period from 191 dataset (at 22C)
6074	Dawn Phase	10C	Ör-1	288.754	19.2503	0.996597	21.5082				9343	Short period	10C	Dju-1	23.4695	2.37886	21.7246				992	High RAE	10C	Ale-Stenar-44-4	0.565714	0.190252	0.439084
8230	Dawn Phase	10C	Algutsrum	421.919	28.1279	2.10109	21.4651				6022	Long period	10C	Fjä2-6	24.886	3.66363	24.3311				5832	Low RAE	10C	App1-16	0.611667	0.198798	0.338294
6013	Dawn Phase	10C	Eden-9	280.114	18.6742	1.40036	21.338				6030	Short period	10C	Grön-5	23.7	4.02848	21.6512				1063	Low RAE	10C	Brösarp-21-140	0.531	0.190895	0.326776
9402	Dawn Phase	10C	Hel-3	303.342	20.2228	1.25295	22.5354				9404	Long period	10C	HolA-1 1	25.8175	3.50982	24.2286				6010	High RAE	10C	Eden-5	0.512778	0.175359	0.42886
6036	Dawn Phase	10C	Hov3-2	285.079	19.0053	1.17879	21.8452				6035	Long period	10C	Hov1-10	24.0567	3.60736	24.4485				9383	Low RAE	10C	Fri 3	0.618889	0.182528	0.346338
6043	Dawn Phase	10C	Löv-1	344.376	22.9584	1.36316	21.2808				6043	Short period	10C	Löv-1	23.6319	4.55548	21.4593				9402	High RAE	10C	Hel-3	0.582381	0.173087	0.443792
9433	Dawn Phase	10C	Nyl 13	270.3	18.02	1.69495	21.7352				9433	Short period	10C	Nyl 13	23.8079	2.54918	21.7623				9404	Low RAE	10C	HolA-1 1	0.5885	0.19813	0.343043
6069	Dawn Phase	10C	Nyl-7	367.499	24.4999	1.29778	21.4473				1552	Short period	10C	Sku-30	22.4944	2.52231	21.5685				6043	High RAE	10C	Löv-1	0.655625	0.163828	0.438462
1552	Dawn Phase	10C	Sku-30	293.933	19.5955	1.0564	21.7753				8387	Short period	10C	St-0	22.9089	2.83151	21.2778				6070	High RAE	10C	Omn-1	0.634167	0.15687	0.441196
8387	Dawn Phase	10C	St-0	454.097	30.2731	2.69497	21.9029				9453	Long period	10C	Stenk-2	25.1136	2.2286	24.2671				9436	High RAE	10C	Puk-1	0.622222	0.184632	0.438879
9332	Dusk Phase	10C	Bar 1	252.779	16.8519	1.41618	15.2665				6096	Long period	10C	T1060	26.7429	3.28986	24.3879				8387	High RAE	10C	St-0	0.615556	0.164289	0.430485
9381	Dusk Phase	10C	Fri 1	323.233	21.5489	1.10392	15.1563				6114	Long period	10C	T570	25.5889	3.18071	24.678				6173	Low RAE	10C	TÅD 05	0.685	0.160873	0.344854
6035	Dusk Phase	10C	Hov1-10	332.215	22.1477	1.72627	15.1904				6123	Long period	10C	T680	24.2392	1.49045	25.5389				6095	Low RAE	10C	T1050	0.514375	0.159748	0.347766
6038	Dusk Phase	10C	Hov3-5	244.025	16.2683	1.38065	15.0145				6133	Long period	10C	T800	24.2457	3.34667	25.7004				6114	Low RAE	10C	T570	0.597222	0.178352	0.316548
6123	Dusk Phase	10C	T680	270.379	18.0253	1.17827	13.929				6149	Long period	10C	T970	23.4011	1.86163	24.9547				6123	Low RAE	10C	T680	0.528462	0.244262	0.310999
6124	Dusk Phase	10C	T690	283.373	18.8915	1.37407	14.484				6153	Short period	10C	TAA 03	23.89	3.35433	21.612				6126	Low RAE	10C	T720	0.522273	0.193955	0.34418
6132	Dusk Phase	10C	T790	281.758	18.7838	1.5673	15.2999				6201	Short period	10C	TDr-16	22.8479	1.65444	21.7232				6209	High RAE	10C	TEDEN 02	0.61619	0.221664	0.441694
6133	Dusk Phase	10C	T800	305.501	20.3667	1.36342	14.067				6238	Short period	10C	TOM 04	23.9094	3.68182	21.8365				6210	High RAE	10C	TEDEN 03	0.5975	0.166686	0.426781
6149	Dusk Phase	10C	T970	307.597	20.5065	1.11844	15.7246				6240	Short period	10C	TOM 06	23.2227	3.04213	21.4624				6218	Low RAE	10C	TFÄ 08	0.585625	0.21522	0.344506
6413	Dusk Phase	10C	Ull3-4	339.926	22.6617	1.72334	15.7562				6413	Long period	10C	Ull3-4	22.402	2.30282	24.3568				6238	High RAE	10C	TOM 04	0.619375	0.140545	0.428421
6074	Dawn Phase	16C	Ör-1	228.733	15.2489	1.04654	21.5082				9343	Short period	16C	Dju-1	23.7196	1.53944	21.7246				992	High RAE	16C	Ale-Stenar-44-4	0.383478	0.178392	0.439084
8230	Dawn Phase	16C	Algutsrum	232.592	15.5061	0.949875	21.4651				6022	Long period	16C	Fjä2-6	25.4154	2.21838	24.3311				5832	Low RAE	16C	App1-16	0.352083	0.13654	0.338294
6013	Dawn Phase	16C	Eden-9	229.612	15.3075	1.08331	21.338				6030	Short period	16C	Grön-5	23.7282	1.63198	21.6512				1063	Low RAE	16C	Brösarp-21-140	0.317083	0.143844	0.326776
9402	Dawn Phase	16C	Hel-3	206.338	13.7559	1.28674	22.5354				9404	Long period	16C	HolA-1 1	25.84	1.73885	24.2286				6010	High RAE	16C	Eden-5	0.406522	0.147605	0.42886
6036	Dawn Phase	16C	Hov3-2	186.49	12.4327	0.823704	21.8452				6035	Long period	16C	Hov1-10	24.4554	1.93511	24.4485				9383	Low RAE	16C	Fri 3	0.338696	0.164187	0.346338
6043	Dawn Phase	16C	Löv-1	229.284	15.2856	1.2288	21.2808				6043	Short period	16C	Löv-1	24.1035	1.75139	21.4593				9402	High RAE	16C	Hel-3	0.384545	0.170649	0.443792
9433	Dawn Phase	16C	Nyl 13	216.938	14.4625	1.11616	21.7352				9433	Short period	16C	Nyl 13	24.1971	1.87243	21.7623				9404	Low RAE	16C	HolA-1 1	0.430476	0.154676	0.343043
6069	Dawn Phase	16C	Nyl-7	213.761	14.2507	0.862355	21.4473				1552	Short period	16C	Sku-30	24.1559	2.75854	21.5685				6043	High RAE	16C	Löv-1	0.4945	0.163175	0.438462
1552	Dawn Phase	16C	Sku-30	218.641	14.5761	1.54203	21.7753				8387	Short period	16C	St-0	23.5561	0.955109	21.2778				6070	High RAE	16C	Omn-1	0.593809	0.217428	0.441196
8387	Dawn Phase	16C	St-0	208.278	13.8852	0.742388	21.9029				9453	Long period	16C	Stenk-2	25.5557	1.97727	24.2671				9436	High RAE	16C	Puk-1	0.436316	0.196022	0.438879
9332	Dusk Phase	16C	Bar 1	534.69	35.646	0.861948	15.2665				6096	Long period	16C	T1060	26.064	1.7084	24.3879				8387	High RAE	16C	St-0	0.352609	0.121252	0.430485
9381	Dusk Phase	16C	Fri 1	538.97	35.9314	1.11872	15.1563				6114	Long period	16C	T570	26.8767	2.2735	24.678				6173	Low RAE	16C	TÅD 05	0.3365	0.130999	0.344854
6035	Dusk Phase	16C	Hov1-10	195.364	13.0243	1.08122	15.1904				6123	Long period	16C	T680	26.8971	1.47827	25.5389				6095	Low RAE	16C	T1050	0.405217	0.196142	0.347766
6038	Dusk Phase	16C	Hov3-5	192.617	12.8411	0.942123	15.0145				6133	Long period	16C	T800	25.54	2.17143	25.7004				6114	Low RAE	16C	T570	0.432381	0.233557	0.316548
6123	Dusk Phase	16C	T680	184.926	12.3284	0.949999	13.929				6149	Long period	16C	T970	24.6076	1.77474	24.9547				6123	Low RAE	16C	T680	0.26375	0.109815	0.310999
6124	Dusk Phase	16C	T690	194.861	12.9907	1.17455	14.484				6153	Short period	16C	TAA 03	24.165	2.23688	21.612				6126	Low RAE	16C	T720	0.425238	0.180627	0.34418
6132	Dusk Phase	16C	T790	182.123	12.1415	1.01341	15.2999				6201	Short period	16C	TDr-16	23.9833	1.75598	21.7232				6209	High RAE	16C	TEDEN 02	0.431053	0.101975	0.441694
6133	Dusk Phase	16C	T800	194.123	12.9415	0.934871	14.067				6238	Short period	16C	TOM 04	24.7357	2.36748	21.8365				6210	High RAE	16C	TEDEN 03	0.455	0.179165	0.426781
6149	Dusk Phase	16C	T970	214.49	14.2993	0.71465	15.7246				6240	Short period	16C	TOM 06	24.2359	2.19208	21.4624				6218	Low RAE	16C	TFÄ 08	0.325652	0.132247	0.344506
6413	Dusk Phase	16C	Ull3-4	210.018	14.0012	1.40065	15.7562				6413	Long period	16C	Ull3-4	25.8459	2.09993	24.3568				6238	High RAE	16C	TOM 04	0.471429	0.194712	0.428421
6074	Dawn Phase	22C	Ör-1	204.376	13.6251	1.05864	21.5082				9343	Short period	22C	Dju-1	21.8313	0.748995	21.7246				992	High RAE	22C	Ale-Stenar-44-4	0.375217	0.216897	0.439084
8230	Dawn Phase	22C	Algutsrum	200.361	13.3574	0.728589	21.4651				6022	Long period	22C	Fjä2-6	24.4852	1.06112	24.3311				5832	Low RAE	22C	App1-16	0.268261	0.142658	0.338294
6013	Dawn Phase	22C	Eden-9	214.258	14.2839	1.1402	21.338				6030	Short period	22C	Grön-5	22.4838	1.17197	21.6512				1063	Low RAE	22C	Brösarp-21-140	0.277917	0.0992134	0.326776
9402	Dawn Phase	22C	Hel-3	254.021	16.9347	0.833347	22.5354				9404	Long period	22C	HolA-1 1	25.2745	1.24832	24.2286				6010	High RAE	22C	Eden-5	0.46	0.190788	0.42886
6036	Dawn Phase	22C	Hov3-2	194.951	12.9967	0.837052	21.8452				6035	Long period	22C	Hov1-10	24.7657	1.36083	24.4485				9383	Low RAE	22C	Fri 3	0.302083	0.236238	0.346338
6043	Dawn Phase	22C	Löv-1	208.554	13.9036	1.17102	21.2808				6043	Short period	22C	Löv-1	23.2779	2.91595	21.4593				9402	High RAE	22C	Hel-3	0.390476	0.174312	0.443792
9433	Dawn Phase	22C	Nyl 13	195.078	13.0052	0.848188	21.7352				9433	Short period	22C	Nyl 13	22.3657	1.09842	21.7623				9404	Low RAE	22C	HolA-1 1	0.308636	0.158694	0.343043
6069	Dawn Phase	22C	Nyl-7	206.813	13.7875	1.20667	21.4473				1552	Short period	22C	Sku-30	22.4923	0.859462	21.5685				6043	High RAE	22C	Löv-1	0.467368	0.178289	0.438462
1552	Dawn Phase	22C	Sku-30	190.409	12.6939	0.73508	21.7753				8387	Short period	22C	St-0	22.3646	2.61367	21.2778				6070	High RAE	22C	Omn-1	0.581579	0.145307	0.441196
8387	Dawn Phase	22C	St-0	208.461	13.8974	0.919379	21.9029				9453	Long period	22C	Stenk-2	24.2596	2.16415	24.2671				9436	High RAE	22C	Puk-1	0.415556	0.196446	0.438879
9332	Dusk Phase	22C	Bar 1	199.023	13.2682	0.875003	15.2665				6096	Long period	22C	T1060	25.917	1.24113	24.3879				8387	High RAE	22C	St-0	0.368333	0.145622	0.430485
9381	Dusk Phase	22C	Fri 1	528.939	35.2626	0.795237	15.1563				6114	Long period	22C	T570	25.2065	1.44389	24.678				6173	Low RAE	22C	TÅD 05	0.324783	0.18138	0.344854
6035	Dusk Phase	22C	Hov1-10	535.8	35.72	0.860415	15.1904				6123	Long period	22C	T680	26.3323	1.30085	25.5389				6095	Low RAE	22C	T1050	0.340833	0.187846	0.347766
6038	Dusk Phase	22C	Hov3-5	186.16	12.4106	0.501206	15.0145				6133	Long period	22C	T800	24.917	2.60282	25.7004				6114	Low RAE	22C	T570	0.308261	0.157008	0.316548
6123	Dusk Phase	22C	T680	508.902	33.9268	0.547562	13.929				6149	Long period	22C	T970	23.1413	1.8533	24.9547				6123	Low RAE	22C	T680	0.237273	0.102315	0.310999
6124	Dusk Phase	22C	T690	521.173	34.7448	0.939422	14.484				6153	Short period	22C	TAA 03	22.045	0.748686	21.612				6126	Low RAE	22C	T720	0.390476	0.211435	0.34418
6132	Dusk Phase	22C	T790	533.161	35.5441	0.929693	15.2999				6201	Short period	22C	TDr-16	22.6965	1.9617	21.7232				6209	High RAE	22C	TEDEN 02	0.471429	0.164629	0.441694
6133	Dusk Phase	22C	T800	535.293	35.6862	1.47861	14.067				6238	Short period	22C	TOM 04	22.9365	2.01269	21.8365				6210	High RAE	22C	TEDEN 03	0.38625	0.134158	0.426781
6149	Dusk Phase	22C	T970	213.384	14.2256	0.802711	15.7246				6240	Short period	22C	TOM 06	22.7054	2.55124	21.4624				6218	Low RAE	22C	TFÄ 08	0.25375	0.122787	0.344506
6413	Dusk Phase	22C	Ull3-4	526.881	35.1254	0.559893	15.7562				6413	Long period	22C	Ull3-4	24.5105	1.61378	24.3568				6238	High RAE	22C	TOM 04	0.488	0.177722	0.428421

## Sheet: Sheet2
																	Phase
Phase_tails.	real_name_temp	temp	liniar.mean	circ.hours.mean	rel.hours				Temp	real.name	liniar.mean	circ.hours.mean	rel.hours				AccessionID	Phase_tails.	Temperature	real_name	mean circular phase in degrees	mean circular phase in hours	standard deviation	Phase from 191 dataset (at 22C)	liniar.mean	circ.hours.mean	rel.hours				Temp	real.name	liniar.mean	circ.hours.mean	rel.hours
1	Dawn	10	10C_Algutsrum	10.7533	4.12793	4.12793											6074	Dawn Phase	10C	Ör-1	288.754	19.2503	0.996597	21.5082	15.0309	-3.28155	20.7184			1	10C	Ale-Stenar-44-4	16.5586	-5.36953	18.6305	#N/A		10C	Ör-1
2	Dawn	10	10C_Eden-9	16.1171	-5.32576	18.6742		1	10C	Ale-Stenar-44-4	16.5586	-5.36953	18.6305				8230	Dawn Phase	10C	Algutsrum	421.919	28.1279	2.10109	21.4651	10.7533	4.12793	4.12793			2	10C	Algutsrum	10.7533	4.12793	4.12793	Algutsrum		10C	Algutsrum
3	Dawn	10	10C_Hel-3	15.2405	-3.77722	20.2228		2	10C	Algutsrum	10.7533	4.12793	4.12793				6013	Dawn Phase	10C	Eden-9	280.114	18.6742	1.40036	21.338	16.1171	-5.32576	18.6742			3	10C	App1-16	12.8206	-2.22362	21.7764	#N/A		10C	Eden-9
4	Dawn	10	10C_Hov3-2	13.1163	-4.99475	19.0053		3	10C	App1-16	12.8206	-2.22362	21.7764				9402	Dawn Phase	10C	Hel-3	303.342	20.2228	1.25295	22.5354	15.2405	-3.77722	20.2228			4	10C	Bar 1	13.6443	-7.14809	16.8519	#N/A		10C	Hel-3
5	Dawn	10	10C_Nyl-7	13.1772	0.49993	0.49993		4	10C	Bar 1	13.6443	-7.14809	16.8519				6036	Dawn Phase	10C	Hov3-2	285.079	19.0053	1.17879	21.8452	13.1163	-4.99475	19.0053			5	10C	Brösarp-21-140	17.0735	-5.22528	18.7747	#N/A		10C	Hov3-2
6	Dawn	10	10C_Nyl 13	13.4679	-5.98003	18.02		5	10C	Brösarp-21-140	17.0735	-5.22528	18.7747				6043	Dawn Phase	10C	Löv-1	344.376	22.9584	1.36316	21.2808	15.4031	-1.0416	22.9584			6	10C	Columbia control	14.1378	-3.6343	20.3657	#N/A		10C	Löv-1
7	Dawn	10	10C_Ör-1	16.3382	-4.74975	19.2502		6	10C	Columbia control	14.1378	-3.6343	20.3657				9433	Dawn Phase	10C	Nyl 13	270.3	18.02	1.69495	21.7352	15.4031	-1.0416	22.9584			7	10C	Dju-1	13.0875	-2.25723	21.7428	#N/A		10C	Nyl 13
8	Dawn	10	10C_Sku-30	15.2531	-4.40449	19.5955		7	10C	Dju-1	13.0875	-2.25723	21.7428				6069	Dawn Phase	10C	Nyl-7	367.499	24.4999	1.29778	21.4473	13.1772	0.49993	0.49993			8	10C	Eden-5	17.1506	-2.94784	21.0522	#N/A		10C	Nyl-7
9	Dawn	10	10C_St-0	12.2667	6.27312	6.27312		8	10C	Eden-5	17.1506	-2.94784	21.0522				1552	Dawn Phase	10C	Sku-30	293.933	19.5955	1.0564	21.7753	15.2531	-4.40449	19.5955			9	10C	Eden-9	16.1171	-5.32576	18.6742	Eden-9		10C	Sku-30
28	Dusk	10	10C_€r-1	10.586	1.06888	1.06888		9	10C	Eden-9	16.1171	-5.32576	18.6742				8387	Dawn Phase	10C	St-0	454.097	30.2731	2.69497	21.9029	12.2667	6.27312	6.27312			10	10C	Fjä2-6	11.7487	-2.30674	21.6933	#N/A		10C	St-0
29	Dusk	10	10C_Bar 1	13.6443	-7.14809	16.8519		10	10C	Fjä2-6	11.7487	-2.30674	21.6933				9332	Dusk Phase	10C	Bar 1	252.779	16.8519	1.41618	15.2665	12.8206	-2.22362	21.7764			11	10C	Fri 1	17.3356	-3.85528	20.1447	#N/A		10C	Bar 1
30	Dusk	10	10C_Fri 1	17.3356	-3.85528	20.1447		11	10C	Fri 1	17.3356	-3.85528	20.1447				9381	Dusk Phase	10C	Fri 1	323.233	21.5489	1.10392	15.1563	11.7487	-2.30674	21.6933			12	10C	Fri 3	15.5117	-5.18036	18.8196	#N/A		10C	Fri 1
31	Dusk	10	10C_Hov1-10	13.0275	-1.85231	22.1477		12	10C	Fri 3	15.5117	-5.18036	18.8196				6035	Dusk Phase	10C	Hov1-10	332.215	22.1477	1.72627	15.1904	13.0275	-1.85231	22.1477			13	10C	Grön-5	15.6606	-6.26936	17.7306	#N/A		10C	Hov1-10
32	Dusk	10	10C_Hov3-5	13.6227	-7.73168	16.2683		13	10C	Grön-5	15.6606	-6.26936	17.7306				6038	Dusk Phase	10C	Hov3-5	244.025	16.2683	1.38065	15.0145	13.6227	-7.73168	16.2683			14	10C	Hel-3	15.2405	-3.77722	20.2228	Hel-3		10C	Hov3-5
33	Dusk	10	10C_T680	15.5685	-5.97474	18.0253		14	10C	Hel-3	15.2405	-3.77722	20.2228				6123	Dusk Phase	10C	T680	270.379	18.0253	1.17827	13.929	15.5685	-5.97474	18.0253			15	10C	HolA-1 1	12.2865	-9.87949	14.1205	#N/A		10C	T680
34	Dusk	10	10C_T690	16.3425	-5.10846	18.8915		15	10C	HolA-1 1	12.2865	-9.87949	14.1205				6124	Dusk Phase	10C	T690	283.373	18.8915	1.37407	14.484	16.3425	-5.10846	18.8915			16	10C	Hov1-10	13.0275	-1.85231	22.1477	Hov1-10		10C	T690
35	Dusk	10	10C_T790	12.942	-5.21616	18.7838		16	10C	Hov1-10	13.0275	-1.85231	22.1477				6132	Dusk Phase	10C	T790	281.758	18.7838	1.5673	15.2999	12.942	-5.21616	18.7838			17	10C	Hov3-2	13.1163	-4.99475	19.0053	Hov3-2		10C	T790
36	Dusk	10	10C_T800	15.8157	-3.63326	20.3667		17	10C	Hov3-2	13.1163	-4.99475	19.0053				6133	Dusk Phase	10C	T800	305.501	20.3667	1.36342	14.067	15.8157	-3.63326	20.3667			18	10C	Hov3-5	13.6227	-7.73168	16.2683	Hov3-5		10C	T800
37	Dusk	10	10C_T970	17.2756	-3.49355	20.5065		18	10C	Hov3-5	13.6227	-7.73168	16.2683				6149	Dusk Phase	10C	T970	307.597	20.5065	1.11844	15.7246	17.2756	-3.49355	20.5065			19	10C	Löv-1	15.4031	-1.0416	22.9584	Löv-1		10C	T970
10	Dawn	16	16C_Algutsrum	15.6796	-8.49387	15.5061		19	10C	Löv-1	15.4031	-1.0416	22.9584				6413	Dusk Phase	10C	Ull3-4	339.926	22.6617	1.72334	15.7562	16.4145	-1.33826	22.6617			20	10C	Nyl-7	13.1772	0.49993	0.49993	Nyl-7		10C	Ull3-4
11	Dawn	16	16C_Eden-9	14.3674	-8.69253	15.3075		20	10C	Nyl-7	13.1772	0.49993	0.49993				6074	Dawn Phase	16C	Ör-1	228.733	15.2489	1.04654	21.5082	15.1052	-8.7511	15.2489			21	10C	Nyl 13	13.4679	-5.98003	18.02	#N/A
12	Dawn	16	16C_Hel-3	13.8014	-10.2441	13.7559		21	10C	Nyl 13	13.4679	-5.98003	18.02				8230	Dawn Phase	16C	Algutsrum	232.592	15.5061	0.949875	21.4651	15.6796	-8.49387	15.5061			22	10C	Omn-1	14.1383	2.74242	2.74242	#N/A
13	Dawn	16	16C_Hov3-2	11.5776	-11.5674	12.4326		22	10C	Omn-1	14.1383	2.74242	2.74242				6013	Dawn Phase	16C	Eden-9	229.612	15.3075	1.08331	21.338	14.3674	-8.69253	15.3075			23	10C	Ör-1	15.0309	-3.28155	20.7184	Ör-1
14	Dawn	16	16C_Nyl-7	14.707	-9.7493	14.2507		23	10C	Ör-1	15.0309	-3.28155	20.7184				9402	Dawn Phase	16C	Hel-3	206.338	13.7559	1.28674	22.5354	13.8014	-10.2441	13.7559			24	10C	Puk-1	12.4911	-1.35997	22.64	#N/A
15	Dawn	16	16C_Nyl 13	13.6343	-9.5375	14.4625		24	10C	Puk-1	12.4911	-1.35997	22.64				6036	Dawn Phase	16C	Hov3-2	186.49	12.4327	0.823704	21.8452	11.5776	-11.5674	12.4326			25	10C	Sku-30	15.2531	-4.40449	19.5955	Sku-30
16	Dawn	16	16C_Ör-1	15.1052	-8.7511	15.2489		25	10C	Sku-30	15.2531	-4.40449	19.5955				6043	Dawn Phase	16C	Löv-1	229.284	15.2856	1.2288	21.2808	15.3405	-8.71442	15.2856			26	10C	St-0	12.2667	6.27312	6.27312	St-0
17	Dawn	16	16C_Sku-30	12.5686	-9.42395	14.576		26	10C	St-0	12.2667	6.27312	6.27312				9433	Dawn Phase	16C	Nyl 13	216.938	14.4625	1.11616	21.7352	15.3405	-8.71442	15.2856			27	10C	Stenk-2	15.5871	-7.42734	16.5727	#N/A
18	Dawn	16	16C_St-0	13.9374	-10.1148	13.8852		27	10C	Stenk-2	15.5871	-7.42734	16.5727				6069	Dawn Phase	16C	Nyl-7	213.761	14.2507	0.862355	21.4473	14.707	-9.7493	14.2507			28	10C	T1050	13.0681	-2.33836	21.6616	#N/A
38	Dusk	16	16C_Bar 1	11.7348	11.646	11.646		28	10C	T1050	13.0681	-2.33836	21.6616				1552	Dawn Phase	16C	Sku-30	218.641	14.5761	1.54203	21.7753	12.5686	-9.42395	14.576			29	10C	T1060	13.1747	-6.86715	17.1328	#N/A
39	Dusk	16	16C_Fri 1	12.4159	11.9313	11.9313		29	10C	T1060	13.1747	-6.86715	17.1328				8387	Dawn Phase	16C	St-0	208.278	13.8852	0.742388	21.9029	13.9374	-10.1148	13.8852			30	10C	T570	12.2806	11.2407	11.2407	#N/A
40	Dusk	16	16C_Hov1-10	12.6308	-10.9757	13.0243		30	10C	T570	12.2806	11.2407	11.2407				9332	Dusk Phase	16C	Bar 1	534.69	35.646	0.861948	15.2665	13.31	-10.4092	13.5908			31	10C	T680	15.5685	-5.97474	18.0253	T680
41	Dusk	16	16C_Hov3-5	12.6721	-11.1589	12.8411		31	10C	T680	15.5685	-5.97474	18.0253				9381	Dusk Phase	16C	Fri 1	538.97	35.9314	1.11872	15.1563	12.6929	-9.19257	14.8074			32	10C	T690	16.3425	-5.10846	18.8915	T690
42	Dusk	16	16C_T680	11.8867	-11.6716	12.3284		32	10C	T690	16.3425	-5.10846	18.8915				6035	Dusk Phase	16C	Hov1-10	195.364	13.0243	1.08122	15.1904	12.6308	-10.9757	13.0243			33	10C	T720	16.165	-2.5809	21.4191	#N/A
43	Dusk	16	16C_T690	12.493	-11.0093	12.9907		33	10C	T720	16.165	-2.5809	21.4191				6038	Dusk Phase	16C	Hov3-5	192.617	12.8411	0.942123	15.0145	12.6721	-11.1589	12.8411			34	10C	T790	12.942	-5.21616	18.7838	T790
44	Dusk	16	16C_T790	12.7139	-11.8585	12.1415		34	10C	T790	12.942	-5.21616	18.7838				6123	Dusk Phase	16C	T680	184.926	12.3284	0.949999	13.929	11.8867	-11.6716	12.3284			35	10C	T800	15.8157	-3.63326	20.3667	T800
45	Dusk	16	16C_T800	12.8384	-11.0585	12.9415		35	10C	T800	15.8157	-3.63326	20.3667				6124	Dusk Phase	16C	T690	194.861	12.9907	1.17455	14.484	12.493	-11.0093	12.9907			36	10C	T970	17.2756	-3.49355	20.5065	T970
19	Dawn	22	22C_Algutsrum	13.1809	-10.6426	13.3574		36	10C	T970	17.2756	-3.49355	20.5065				6132	Dusk Phase	16C	T790	182.123	12.1415	1.01341	15.2999	12.7139	-11.8585	12.1415			37	10C	TAA 03	13.4161	-2.6072	21.3928	#N/A
20	Dawn	22	22C_Eden-9	12.9959	-9.7161	14.2839		37	10C	TAA 03	13.4161	-2.6072	21.3928				6133	Dusk Phase	16C	T800	194.123	12.9415	0.934871	14.067	12.8384	-11.0585	12.9415			38	10C	TÅD 05	13.0694	-2.13459	21.8654	#N/A
21	Dawn	22	22C_Hel-3	16.9895	-7.0653	16.9347		38	10C	TÅD 05	13.0694	-2.13459	21.8654				6149	Dusk Phase	16C	T970	214.49	14.2993	0.71465	15.7246	14.4357	-9.70069	14.2993			39	10C	TDr-16	14.9232	-3.34361	20.6564	#N/A
22	Dawn	22	22C_Hov3-2	13.1383	-11.0033	12.9967		39	10C	TDr-16	14.9232	-3.34361	20.6564				6413	Dusk Phase	16C	Ull3-4	210.018	14.0012	1.40065	15.7562	12.4223	-9.99881	14.0012			40	10C	TEDEN 02	12.5157	-1.03948	22.9605	#N/A
23	Dawn	22	22C_Nyl-7	12.3808	-10.2124	13.7876		40	10C	TEDEN 02	12.5157	-1.03948	22.9605				6074	Dawn Phase	22C	Ör-1	204.376	13.6251	1.05864	21.5082	14.0475	-9.97871	14.0213			41	10C	TEDEN 03	15.6608	-5.61957	18.3804	#N/A
24	Dawn	22	22C_Nyl 13	13.04	-10.9948	13.0052		41	10C	TEDEN 03	15.6608	-5.61957	18.3804				8230	Dawn Phase	22C	Algutsrum	200.361	13.3574	0.728589	21.4651	13.1809	-10.6426	13.3574			42	10C	TFÄ 08	15.6156	-4.86517	19.1348	#N/A
25	Dawn	22	22C_Ör-1	13.6052	-10.3749	13.6251		42	10C	TFÄ 08	15.6156	-4.86517	19.1348				6013	Dawn Phase	22C	Eden-9	214.258	14.2839	1.1402	21.338	12.9959	-9.7161	14.2839			43	10C	TOM 04	13.0075	-7.87506	16.1249	#N/A
26	Dawn	22	22C_Sku-30	12.865	-11.3061	12.6939		43	10C	TOM 04	13.0075	-7.87506	16.1249				9402	Dawn Phase	22C	Hel-3	254.021	16.9347	0.833347	22.5354	16.9895	-7.0653	16.9347			44	10C	TOM 06	10.3927	2.54131	2.54131	#N/A
27	Dawn	22	22C_St-0	14.3513	-10.1026	13.8974		44	10C	TOM 06	10.3927	2.54131	2.54131				6036	Dawn Phase	22C	Hov3-2	194.951	12.9967	0.837052	21.8452	13.1383	-11.0033	12.9967			45	10C	Ull3-4	16.4145	-1.33826	22.6617	Ull3-4
46	Dusk	22	16C_T970	14.4357	-9.70069	14.2993		45	10C	Ull3-4	16.4145	-1.33826	22.6617				6043	Dawn Phase	22C	Löv-1	208.554	13.9036	1.17102	21.2808	13.4432	-10.0964	13.9036			46	16C	Ale-Stenar-44-4	13.6609	-9.99307	14.0069	#N/A
47	Dusk	22	22C_€r-1	17.1433	-6.4099	17.5901		46	16C	Ale-Stenar-44-4	13.6609	-9.99307	14.0069				9433	Dawn Phase	22C	Nyl 13	195.078	13.0052	0.848188	21.7352	13.4432	-10.0964	13.9036			47	16C	Algutsrum	15.6796	-8.49387	15.5061	#N/A
48	Dusk	22	22C_Bar 1	12.5792	-10.7318	13.2682		47	16C	Algutsrum	15.6796	-8.49387	15.5061				6069	Dawn Phase	22C	Nyl-7	206.813	13.7875	1.20667	21.4473	12.3808	-10.2124	13.7876			48	16C	App1-16	13.31	-10.4092	13.5908	#N/A
49	Dusk	22	22C_Fri 1	10.945	10.9432	10.9432		48	16C	App1-16	13.31	-10.4092	13.5908				1552	Dawn Phase	22C	Sku-30	190.409	12.6939	0.73508	21.7753	12.865	-11.3061	12.6939			49	16C	Bar 1	11.7348	11.646	11.646	#N/A
50	Dusk	22	22C_Hov1-10	11.6617	11.72	11.72		49	16C	Bar 1	11.7348	11.646	11.646				8387	Dawn Phase	22C	St-0	208.461	13.8974	0.919379	21.9029	14.3513	-10.1026	13.8974			50	16C	Brösarp-21-140	12.5975	-10.7923	13.2077	#N/A
51	Dusk	22	22C_Hov3-5	12.3926	-11.5894	12.4106		50	16C	Brösarp-21-140	12.5975	-10.7923	13.2077				9332	Dusk Phase	22C	Bar 1	199.023	13.2682	0.875003	15.2665	14.4274	-9.95283	14.0472			51	16C	Columbia control	13.08	-10.1922	13.8078	#N/A
52	Dusk	22	22C_T680	9.96045	9.92682	9.92682		51	16C	Columbia control	13.08	-10.1922	13.8078				9381	Dusk Phase	22C	Fri 1	528.939	35.2626	0.795237	15.1563	11.9335	11.8799	11.8799			52	16C	Dju-1	14.7796	-8.57371	15.4263	#N/A
53	Dusk	22	22C_T690	11.1281	10.7448	10.7448		52	16C	Dju-1	14.7796	-8.57371	15.4263				6035	Dusk Phase	22C	Hov1-10	535.8	35.72	0.860415	15.1904	11.6617	11.72	11.72			53	16C	Eden-5	14.8935	-8.88223	15.1178	#N/A
54	Dusk	22	22C_T790	11.54	11.5441	11.5441		53	16C	Eden-5	14.8935	-8.88223	15.1178				6038	Dusk Phase	22C	Hov3-5	186.16	12.4106	0.501206	15.0145	12.3926	-11.5894	12.4106			54	16C	Eden-9	14.3674	-8.69253	15.3075	#N/A
55	Dusk	22	22C_T800	11.326	11.6862	11.6862		54	16C	Eden-9	14.3674	-8.69253	15.3075				6123	Dusk Phase	22C	T680	508.902	33.9268	0.547562	13.929	9.96045	9.92682	9.92682			55	16C	Fjä2-6	12.6929	-9.19257	14.8074	#N/A
56	Dusk	22	22C_T970	13.8022	-9.77438	14.2256		55	16C	Fjä2-6	12.6929	-9.19257	14.8074				6124	Dusk Phase	22C	T690	521.173	34.7448	0.939422	14.484	11.1281	10.7448	10.7448			56	16C	Fri 1	12.4159	11.9313	11.9313	#N/A
								56	16C	Fri 1	12.4159	11.9313	11.9313				6132	Dusk Phase	22C	T790	533.161	35.5441	0.929693	15.2999	11.54	11.5441	11.5441			57	16C	Fri 3	11.4991	11.572	11.572	#N/A
								57	16C	Fri 3	11.4991	11.572	11.572				6133	Dusk Phase	22C	T800	535.293	35.6862	1.47861	14.067	11.326	11.6862	11.6862			58	16C	Grön-5	13.605	-10.8936	13.1064	#N/A
								58	16C	Grön-5	13.605	-10.8936	13.1064				6149	Dusk Phase	22C	T970	213.384	14.2256	0.802711	15.7246	13.8022	-9.77438	14.2256			59	16C	Hel-3	13.8014	-10.2441	13.7559	#N/A
								59	16C	Hel-3	13.8014	-10.2441	13.7559				6413	Dusk Phase	22C	Ull3-4	526.881	35.1254	0.559893	15.7562	11.1345	11.1254	11.1254			60	16C	HolA-1 1	12.1676	-11.499	12.501	#N/A
								60	16C	HolA-1 1	12.1676	-11.499	12.501																	61	16C	Hov1-10	12.6308	-10.9757	13.0243	#N/A
								61	16C	Hov1-10	12.6308	-10.9757	13.0243																	62	16C	Hov3-2	11.5776	-11.5674	12.4326	#N/A
								62	16C	Hov3-2	11.5776	-11.5674	12.4326																	63	16C	Hov3-5	12.6721	-11.1589	12.8411	#N/A
								63	16C	Hov3-5	12.6721	-11.1589	12.8411																	64	16C	Löv-1	15.3405	-8.71442	15.2856	#N/A
								64	16C	Löv-1	15.3405	-8.71442	15.2856																	65	16C	Nyl-7	14.707	-9.7493	14.2507	#N/A
								65	16C	Nyl-7	14.707	-9.7493	14.2507																	66	16C	Nyl 13	13.6343	-9.5375	14.4625	#N/A
								66	16C	Nyl 13	13.6343	-9.5375	14.4625																	67	16C	Omn-1	12.8824	-9.52643	14.4736	#N/A
								67	16C	Omn-1	12.8824	-9.52643	14.4736																	68	16C	Ör-1	15.1052	-8.7511	15.2489	#N/A
								68	16C	Ör-1	15.1052	-8.7511	15.2489																	69	16C	Puk-1	12.5679	-11.3359	12.6641	#N/A
								69	16C	Puk-1	12.5679	-11.3359	12.6641																	70	16C	Sku-30	12.5686	-9.42395	14.576	#N/A
								70	16C	Sku-30	12.5686	-9.42395	14.576																	71	16C	St-0	13.9374	-10.1148	13.8852	#N/A
								71	16C	St-0	13.9374	-10.1148	13.8852																	72	16C	Stenk-2	12.451	-10.9627	13.0373	#N/A
								72	16C	Stenk-2	12.451	-10.9627	13.0373																	73	16C	T1050	13.1604	-11.0278	12.9722	#N/A
								73	16C	T1050	13.1604	-11.0278	12.9722																	74	16C	T1060	11.148	11.5824	11.5824	#N/A
								74	16C	T1060	11.148	11.5824	11.5824																	75	16C	T570	12.1929	-11.7489	12.2511	#N/A
								75	16C	T570	12.1929	-11.7489	12.2511																	76	16C	T680	11.8867	-11.6716	12.3284	#N/A
								76	16C	T680	11.8867	-11.6716	12.3284																	77	16C	T690	12.493	-11.0093	12.9907	#N/A
								77	16C	T690	12.493	-11.0093	12.9907																	78	16C	T720	13.5138	-10.445	13.555	#N/A
								78	16C	T720	13.5138	-10.445	13.555																	79	16C	T790	12.7139	-11.8585	12.1415	#N/A
								79	16C	T790	12.7139	-11.8585	12.1415																	80	16C	T800	12.8384	-11.0585	12.9415	#N/A
								80	16C	T800	12.8384	-11.0585	12.9415																	81	16C	T970	14.4357	-9.70069	14.2993	#N/A
								81	16C	T970	14.4357	-9.70069	14.2993																	82	16C	TAA 03	12.9983	-10.648	13.352	#N/A
								82	16C	TAA 03	12.9983	-10.648	13.352																	83	16C	TÅD 05	13.279	-10.7975	13.2025	#N/A
								83	16C	TÅD 05	13.279	-10.7975	13.2025																	84	16C	TDr-16	13.5225	-10.9151	13.0849	#N/A
								84	16C	TDr-16	13.5225	-10.9151	13.0849																	85	16C	TEDEN 02	14.5311	-7.88172	16.1183	#N/A
								85	16C	TEDEN 02	14.5311	-7.88172	16.1183																	86	16C	TEDEN 03	13.089	-10.7939	13.2061	#N/A
								86	16C	TEDEN 03	13.089	-10.7939	13.2061																	87	16C	TFÄ 08	13.5374	-10.6537	13.3463	#N/A
								87	16C	TFÄ 08	13.5374	-10.6537	13.3463																	88	16C	TOM 04	12.6995	-11.2704	12.7296	#N/A
								88	16C	TOM 04	12.6995	-11.2704	12.7296																	89	16C	TOM 06	13.8291	-11.0885	12.9115	#N/A
								89	16C	TOM 06	13.8291	-11.0885	12.9115																	90	16C	Ull3-4	12.4223	-9.99881	14.0012	#N/A
								90	16C	Ull3-4	12.4223	-9.99881	14.0012																	91	22C	Ale-Stenar-44-4	12.5426	-11.2758	12.7242	#N/A
								91	22C	Ale-Stenar-44-4	12.5426	-11.2758	12.7242																	92	22C	Algutsrum	13.1809	-10.6426	13.3574	#N/A
								92	22C	Algutsrum	13.1809	-10.6426	13.3574																	93	22C	App1-16	14.4274	-9.95283	14.0472	#N/A
								93	22C	App1-16	14.4274	-9.95283	14.0472																	94	22C	Bar 1	12.5792	-10.7318	13.2682	#N/A
								94	22C	Bar 1	12.5792	-10.7318	13.2682																	95	22C	Brösarp-21-140	12.1037	-11.9619	12.0381	#N/A
								95	22C	Brösarp-21-140	12.1037	-11.9619	12.0381																	96	22C	Columbia control	14.0141	-9.69839	14.3016	#N/A
								96	22C	Columbia control	14.0141	-9.69839	14.3016																	97	22C	Dju-1	15.1717	-8.8449	15.1551	#N/A
								97	22C	Dju-1	15.1717	-8.8449	15.1551																	98	22C	Eden-5	14.4938	-9.67053	14.3295	#N/A
								98	22C	Eden-5	14.4938	-9.67053	14.3295																	99	22C	Eden-9	12.9959	-9.7161	14.2839	#N/A
								99	22C	Eden-9	12.9959	-9.7161	14.2839																	100	22C	Fjä2-6	11.9335	11.8799	11.8799	#N/A
								100	22C	Fjä2-6	11.9335	11.8799	11.8799																	101	22C	Fri 1	10.945	10.9432	10.9432	#N/A
								101	22C	Fri 1	10.945	10.9432	10.9432																	102	22C	Fri 3	12.4846	11.8101	11.8101	#N/A
								102	22C	Fri 3	12.4846	11.8101	11.8101																	103	22C	Grön-5	13.53	-11.2158	12.7842	#N/A
								103	22C	Grön-5	13.53	-11.2158	12.7842																	104	22C	Hel-3	16.9895	-7.0653	16.9347	#N/A
								104	22C	Hel-3	16.9895	-7.0653	16.9347																	105	22C	HolA-1 1	11.3286	11.161	11.161	#N/A
								105	22C	HolA-1 1	11.3286	11.161	11.161																	106	22C	Hov1-10	11.6617	11.72	11.72	#N/A
								106	22C	Hov1-10	11.6617	11.72	11.72																	107	22C	Hov3-2	13.1383	-11.0033	12.9967	#N/A
								107	22C	Hov3-2	13.1383	-11.0033	12.9967																	108	22C	Hov3-5	12.3926	-11.5894	12.4106	#N/A
								108	22C	Hov3-5	12.3926	-11.5894	12.4106																	109	22C	Löv-1	13.4432	-10.0964	13.9036	#N/A
								109	22C	Löv-1	13.4432	-10.0964	13.9036																	110	22C	Nyl-7	12.3808	-10.2124	13.7876	#N/A
								110	22C	Nyl-7	12.3808	-10.2124	13.7876																	111	22C	Nyl 13	13.04	-10.9948	13.0052	#N/A
								111	22C	Nyl 13	13.04	-10.9948	13.0052																	112	22C	Omn-1	16.2358	-7.42276	16.5772	#N/A
								112	22C	Omn-1	16.2358	-7.42276	16.5772																	113	22C	Ör-1	14.0475	-9.97871	14.0213	#N/A
								113	22C	Ör-1	14.0475	-9.97871	14.0213																	114	22C	Puk-1	14.1028	-9.94178	14.0582	#N/A
								114	22C	Puk-1	14.1028	-9.94178	14.0582																	115	22C	Sku-30	12.865	-11.3061	12.6939	#N/A
								115	22C	Sku-30	12.865	-11.3061	12.6939																	116	22C	St-0	14.3513	-10.1026	13.8974	#N/A
								116	22C	St-0	14.3513	-10.1026	13.8974																	117	22C	Stenk-2	12.183	-11.904	12.096	#N/A
								117	22C	Stenk-2	12.183	-11.904	12.096																	118	22C	T1050	11.7504	-11.6023	12.3977	#N/A
								118	22C	T1050	11.7504	-11.6023	12.3977																	119	22C	T1060	10.0804	10.0923	10.0923	#N/A
								119	22C	T1060	10.0804	10.0923	10.0923																	120	22C	T570	10.7487	10.8948	10.8948	#N/A
								120	22C	T570	10.7487	10.8948	10.8948																	121	22C	T680	9.96045	9.92682	9.92682	#N/A
								121	22C	T680	9.96045	9.92682	9.92682																	122	22C	T690	11.1281	10.7448	10.7448	#N/A
								122	22C	T690	11.1281	10.7448	10.7448																	123	22C	T720	11.1114	10.4613	10.4613	#N/A
								123	22C	T720	11.1114	10.4613	10.4613																	124	22C	T790	11.54	11.5441	11.5441	#N/A
								124	22C	T790	11.54	11.5441	11.5441																	125	22C	T800	11.326	11.6862	11.6862	#N/A
								125	22C	T800	11.326	11.6862	11.6862																	126	22C	T970	13.8022	-9.77438	14.2256	#N/A
								126	22C	T970	13.8022	-9.77438	14.2256																	127	22C	TAA 03	13.865	-10.3234	13.6766	#N/A
								127	22C	TAA 03	13.865	-10.3234	13.6766																	128	22C	TÅD 05	12.3496	-11.6387	12.3613	#N/A
								128	22C	TÅD 05	12.3496	-11.6387	12.3613																	129	22C	TDr-16	12.2274	-11.53	12.47	#N/A
								129	22C	TDr-16	12.2274	-11.53	12.47																	130	22C	TEDEN 02	14.1743	-9.33226	14.6677	#N/A
								130	22C	TEDEN 02	14.1743	-9.33226	14.6677																	131	22C	TEDEN 03	13.6813	-10.2969	13.7031	#N/A
								131	22C	TEDEN 03	13.6813	-10.2969	13.7031																	132	22C	TFÄ 08	12.1875	11.6101	11.6101	#N/A
								132	22C	TFÄ 08	12.1875	11.6101	11.6101																	133	22C	TOM 04	12.734	-10.419	13.581	#N/A
								133	22C	TOM 04	12.734	-10.419	13.581																	134	22C	TOM 06	13.7654	-10.7581	13.2419	#N/A
								134	22C	TOM 06	13.7654	-10.7581	13.2419																	135	22C	Ull3-4	11.1345	11.1254	11.1254	#N/A
								135	22C	Ull3-4	11.1345	11.1254	11.1254
