# Supplementary material for: Naturally occurring circadian rhythm variation associated with clock gene loci in Swedish Arabidopsis accessions
Source: Plant Cell Environ. 2021 Jan 11;44(3):807–20. doi: 10.1111/pce.13941 (PMC7986795; doi:10.1111/pce.13941)
Supplement: Supplementary file 6 — Supplementary File 4 Generate_all_rois_96_plate [file PCE-44-807-s002.txt]

getSelectionBounds(x, y, width, height)
print(x,y,width,height)

first_x = x
first_y = y
radius_in = width
radius = radius_in
col_gap = radius_in+0.5
row_gap = radius_in
start_x = first_x
start_y = first_y
for (row=0; row < 8; row++) {
	for (col=0; col < 12; col++) {	
		makeOval(start_x + col * col_gap, start_y + row * row_gap, radius, radius);
		roiManager("add");
	}
}
